# Supplementary material for: Adverse effects of cell-free and concentrated ascites reinfusion therapy for malignant ascites: a single-institute experience
Source: BMC Cancer. 2022 Mar 14;22:268. doi: 10.1186/s12885-022-09298-6 (PMC8919605; doi:10.1186/s12885-022-09298-6)
Supplement: Supplementary file 1 — Additional file 1: Table S1. The evaluation of parameters associated with AEs in CART therapy excluding two cases who received CART more than 10 times. [file 12885_2022_9298_MOESM1_ESM.xls]

## Sheet: Supplementary Table 1
Supplementary Table 1. The evaluation of parameters associated with AEs in CART therapy excluding two cases who received CART more than 10 times
paremeters	witn AEs	without AEs	p-value
Age (n=187)
≤60 years old	12	100	1
≥61 years old	8	67
Sex (n=187)
male	14	103	0.626
female	6	64
Appearance of havested ascites (n=187)
bloody	3	40	0.472
chylous	0	10
serous	17	117
Classificarion of havested ascites (n=187)
exudative ascites	14	97	0.345
transudative ascites	6	70
Weight of havested ascites (n=187)
≤4,720 g	7	86	0.236
≥4,721 g	13	81
Weight of concentrated ascites (n=187)
≤490 g	8	94	0.235
≥491 g	12	73
Processing rate of ascites (n=187)
≤89 mL/min	12	73	0.235
≥90 mL/min	8	94
Volume of saline used for washing filter membrane (n=181)
≤450 mL	7	96	0.0856
≥451mL	12	66
Amount of calculated total protein for reinfusion (n=187)
≤64.0 g	7	96	0.062
≥64.1 g	13	71
Amount of calculated albumin for reinfusion (n=187)
≤32.6 g	7	92	0.102
≥32.7 g	13	75
Prophylaxis for AE (n=187)
steroids †	18	146	1
other than steroids ‡	2	21
Administration rate (n=182)
≤100 mL/h	9	139	<0.001
≥125 mL/h	11	23
Reinfusion speed of protein (n=182)
≤10.8 g/h	2	74	0.002
≥10.9 g/h	18	88
Administration rate in cases treated with steroids † (n=160)
≤100 mL/h	9	122	0.001
≥125 mL/h	9	20
Reinfusion speed of protein with steroids † (n=160)
≤10.8 g/h	2	65	0.005
≥10.9 g/h	16	77
AE, adverse effects; CART, cell-free and concentrated ascites reinfusion therapy
† equivalent to ≥100 mg hydrocortisone
‡ non-steroidal anti-inflammatory drugs, antihistamines, no prophylaxis, etc.
